# Supplementary material for: Modeling the Phase Equilibria of Associating Polymers in Porous Media with Respect to Chromatographic Applications
Source: Polymers (Basel). 2022 Aug 4;14(15):3182. doi: 10.3390/polym14153182 (PMC9370872; doi:10.3390/polym14153182)
Supplement: Supplementary file 1 [file polymers-14-03182-s001.zip]

Archive with 1 entries (1 files):
- polymers-1826431-supplementary.pdf
